# Supplementary material for: Mitogenomics Provide New Phylogenetic Insights of the Family Apataniidae (Trichoptera: Integripalpia)
Source: Insects. 2024 Dec 6;15(12):973. doi: 10.3390/insects15120973 (PMC11677691; doi:10.3390/insects15120973)
Supplement: Supplementary file 1 [file insects-15-00973-s001.zip]

Archive with 1 entries (1 files):
- insects-3338121-supplementary.pdf
